# Supplementary material for: Activating Hydrogen Evolution Reaction on Carbon Nanotube via Aryl Functionalisation: The Role of Hybrid sp2–sp3 Interface and Curvature
Source: Nanomaterials (Basel). 2023 Jul 21;13(14):2122. doi: 10.3390/nano13142122 (PMC10385873; doi:10.3390/nano13142122)
Supplement: Supplementary file 1 [file nanomaterials-13-02122-s001.zip]

Archive with 1 entries (1 files):
- nanomaterials-2457722-supplementary.pdf
